# Supplementary material for: Setup of an Extraction Method for the Analysis of Carotenoids in Microgreens
Source: Foods. 2020 Apr 8;9(4):459. doi: 10.3390/foods9040459 (PMC7231143; doi:10.3390/foods9040459)
Supplement: Supplementary file 1 [file foods-09-00459-s001.zip]

Archive with 1 entries (1 files):
- foods-744635-supplementary.xlsx
