# Supplementary material for: Setup of an Extraction Method for the Analysis of Carotenoids in Microgreens
Source: Foods. 2020 Apr 8;9(4):459. doi: 10.3390/foods9040459 (PMC7231143; doi:10.3390/foods9040459)
Supplement: Supplementary file 1 [file foods-09-00459-s001.zip › foods-744635-supplementary.xlsx]

## Sheet: Foglio1
Table S1. Carotenoids extracted from lettuce microgreens with different water:acetone mixtures and varying extraction time. Results of Tukey's post-hoc test for multiple comparisons. Extracted amounts are expressed in mg g-1.
time*solvent	violaxanthin
24 h 100	385.05	A
1 h 70	340.345	A	B
10 min 70	326.554		B	C
30 sec 70	321.372		B	C	D
1 h 80	304.863		B	C	D	E
5 h 70	296.702		B	C	D	E
5 h 80	276.211			C	D	E	F
5 h 100	271.857				D	E	F
5 h 90	254.873					E	F	G
24 h 80	253.076					E	F	G
24 h 90	245.487					E	F	G
24 h 70	241.75						F	G
10 min 80	239.179						F	G
1 h 90	217.318						F	G	H
1 h 100	200.671							G	H	I
10 min 90	172.188								H	I
10 min 100	169.781								H	I
30 sec 80	157.777								H	I	J
30 sec 90	147.953									I	J
30 sec 100	102.186										J
	neoxanthin
10 min 70	152.979	A
1 h 70	150.698	A	B
30 sec 70	148.579	A	B
24 h 100	136.363	A	B	C
1 h 80	123.168		B	C	D
10 min 80	106.917			C	D	E
24 h 70	99.925				D	E	F
5 h 100	96.57				D	E	F	G
5 h 70	87.585					E	F	G	H
1 h 90	87.271					E	F	G	H
5 h 90	85.91					E	F	G	H
24 h 80	79.401					E	F	G	H
5 h 80	75.668					E	F	G	H
30 sec 80	74.748						F	G	H
1 h 100	74.617						F	G	H
24 h 90	69.989							G	H
10 min 90	68.741							G	H
10 min 100	66.665							G	H
30 sec 90	62.549								H I
30 sec 100	35.076									I
time*solvent	luteoxanthin
24 h 70	96.2649	A
24 h 80	73.1785	A	B
1 h 70	67.1682		B	C
24 h 90	63.8087		B	C	D
5 h 70	51.2032		B	C	D	E
5 h 80	47.7081		B	C	D	E	F	G
10 min 70	47.5715			C	D	E	F
24 h 100	46.3533			C	D	E	F	G	H
5 h 100	37.7052				D	E	F	G	H	I
5 h 90	35.0062					E	F	G	H	I
1 h 90	34.4049					E	F	G	H	I
1 h 80	31.9677					E	F	G	H	I
1 h 100	29.7929					E	F	G	H	I
10 min 90	26.2301						F	G	H	I
10 min 100	24.4678						F	G	H	I
30 sec 70	23.3367								H	I
10 min 80	22.4003							G	H	I
30 sec 80	15.4366									I
30 sec 90	13.5155									I
30 sec 100	13.4805									I
	lactucaxanthin
24 h 100	256.153	A
1 h 70	228.522	A	B
1 h 80	215.404	A	B	C
24 h 80	203.984	A	B	C	D
24 h 90	195.994	A	B	C	D
10 min 70	195.039	A	B	C	D
5 h 70	194.988	A	B	C	D
5 h 80	194.164	A	B	C	D
5 h 90	186.574	A	B	C	D
5 h 100	175.415	A	B	C	D
10 min 80	169.1	A	B	C	D	E
30 sec 70	168.07	A	B	C	D
1 h 90	167.398	A	B	C	D	E
24 h 70	146.435	A	B	C	D	E
10 min 90	128.404		B	C	D	E
1 h 100	113.293		B	C	D	E
30 sec 80	110.604			C	D	E
30 sec 90	110.551			C	D	E
10 min 100	87.716				D	E
30 sec 100	45.337					E
	lutein
24 h 100	477.003	A
1 h 70	422.71	A	B
1 h 80	387.07		B	C	D
24 h 80	384.196		B	C	D	E
24 h 70	382.726		B	C
24 h 90	376.772		B	C	D	E	F
5 h 80	364.322		B	C	D	E	F
10 min 70	359.611			C	D	E	F
5 h 90	357.552		B	C	D	E	F
5 h 70	352.818			C	D	E	F
30 sec 70	314.834					E	F
10 min 80	313.279			C	D	E	F	G
1 h 90	312.583				D	E	F	G
5 h 100	305.046						F	G
10 min 90	243.785							G	H
30 sec 90	205.151								H	I
30 sec 80	203.291								H	I
1 h 100	193.537								H	I
10 min 100	147.709									I	J
30 sec 100	71.63										J
	cis-13-b-carotene
24 h 100	24.9141	A
5 h 100	20.7774	A	B
10 min 100	18.8534		B	C
1 h 100	18.6826		B	C
1 h 90	17.0723		B	C
30 sec 100	16.976		B	C
5 h 90	16.0238		B	C	D
24 h 90	15.3322			C	D
10 min 90	11.3946				D	E
24 h 70	9.6406					E	F
30 sec 90	8.2298					E	F	G
1 h 80	7.579					E	F	G
10 min 80	6.8008					E	F	G	H
5 h 80	6.4457						F	G	H	I
30 sec 80	4.4374							G	H	I
1 h 70	2.5412								H	I	J
5 h 70	2.3839									I	J
24 h 80	1.9092									I	J
30 sec 70	0										J
10 min 70	0										J
	b-carotene
24 h 100	548.585	A
5 h 100	456.359		B
5 h 90	416.707		B	C
24 h 90	396.341		B	C
1 h 100	392.804		B	C
1 h 90	373.665			C	D
10 min 100	303.155				D	E
10 min 90	278.813					E	F
30 sec 90	213.779						F	G
1 h 80	197.969						F	G
30 sec 100	181.176							G	H
5 h 80	180.344							G	H
10 min 80	143.938							G	H	I
24 h 80	110.215								H	I
30 sec 80	88.641									I	J
10 min 70	32.714										J	K
30 sec 70	21.329										J	K
1 h 70	18.754										J	K
5 h 70	16.618										J	K
24 h 70	9.175											K
	cis-9-b-carotene
24 h 100	96.6609	A
5 h 90	81.0107	A	B
5 h 100	79.8688	A	B
24 h 90	78.8474	A	B
1 h 90	69.9894		B	C
1 h 100	68.0433		B	C
10 min 90	52.7262			C	D
10 min 100	49.8374				D
1 h 80	42.5068				D	E
5 h 80	40.9341				D	E
30 sec 90	38.2136				D	E
24 h 80	30.7925					E	F
30 sec 100	29.0525					E	F
10 min 80	28.2777					E	F
30 sec 80	15.4354						F	G
5 h 70	9.9619							G
1 h 70	7.5108							G
10 min 70	6.1931							G
24 h 70	3.9081							G
30 sec 70	3.8053							G
